# Supplementary material for: Functional regeneration and repair of tendons using biomimetic scaffolds loaded with recombinant periostin
Source: Nat Commun. 2021 Feb 26;12:1293. doi: 10.1038/s41467-021-21545-1 (PMC7910464; doi:10.1038/s41467-021-21545-1)
Supplement: Supplementary file 3 — Supplementary Movie 1 [file 41467_2021_21545_MOESM3_ESM.zip]

Archive with 5 entries (2 files):
- supplementary movie/
- supplementary movie/Supplemetary movie.mp4
- __MACOSX/
- __MACOSX/supplementary movie/
- __MACOSX/supplementary movie/._Supplemetary movie.mp4
