# Supplementary material for: Functional regeneration and repair of tendons using biomimetic scaffolds loaded with recombinant periostin
Source: Nat Commun. 2021 Feb 26;12:1293. doi: 10.1038/s41467-021-21545-1 (PMC7910464; doi:10.1038/s41467-021-21545-1)
Supplement: Supplementary file 5 — Source Data [file 41467_2021_21545_MOESM5_ESM.xlsx]

## Sheet: Figure1
Fig. 1c
		Ratio
Postn	P 1d-1	0.990876
	P 1d-2	1.07249
	P 1d-3	1.24098
	P 6w-1	0.008726
	P 6w-2	0.009353	Two-tailed Student’s t-test
	P 6w-3	0.00431	P=0.0001
Scx	P 1d-1	1.125
	P 1d-2	0.935024
	P 1d-3	1.13517
	P 6w-1	0.092115
	P 6w-2	0.098279	Two-tailed Student’s t-test
	P 6w-3	0.115104	P=0.0001
Mkx	P 1d-1	1.15581
	P 1d-2	0.839989
	P 1d-3	1.04211
	P 6w-1	0.395434
	P 6w-2	0.505737	Two-tailed Student’s t-test
	P 6w-3	0.374115	P=0.0043

## Sheet: Figure2
Fig. 2a					Fig. 2b				Fig. 2d				Fig. 2e								Fig. 2g
	PBS	rPOSTN			PBS	rPOSTN			PBS	rPOSTN		SA-β-gal staining	Blank	PBS+H2O2	rPOSTN+H2O2	γ-H2AX staining	Blank	PBS+H2O2	rPOSTN+H2O2	Sirius Red staining	Blank	PBS	rPOSTN	Masson staining	Blank	PBS	rPOSTN
Ratio (%)	22.31	51.79			95	142			6	12		Ratio (%)	3.32	43.01	30.03	Ratio (%)	0	68.81	27.12	Ratio (%)	12.51	38.71	55.71	Ratio (%)	12.52	29.42	34.63
	19.54	47.8			87	164			5	16			4.49	49.98	25.12		0.31	54.59	28.32		10.57	32.45	49.2		15.39	33.38	40.47
	24.33	43.42			74	128			3	13			1.23	60.02	22.97		0	51.28	30.11		14.82	30.03	53.45		9.64	23.41	30.91
	30.1	44.51			91	123			1	9			4.08	45.97	17.9		0	70.13	19.47		19.37	25.39	43.15		13.18	24.3	39.77
	34.22	49.85											One-way ANOVA with Tukey’s post hoc test				One-way ANOVA with Tukey’s post hoc test				One-way ANOVA with Tukey’s post hoc test				One-way ANOVA with Tukey’s post hoc test
	Two-tailed Student’s t-test				Two-tailed Student’s t-test				Two-tailed Student’s t-test				Blank vs. PBS+H2O2	P<0.0001			Blank vs. PBS+H2O2	P<0.0001			Blank vs. PBS	P=0.0022			Blank vs. PBS	P=0.0013
	P=0.0001				P=0.0022				P=0.0030				PBS+H2O2 vs. rPOSTN+H2O2	P=0.0002			PBS+H2O2 vs. rPOSTN+H2O2	P<0.0001			PBS vs. rPOSTN	P=0.0013			PBS vs. rPOSTN	P=0.0297
Fig. 2h					Fig. 2i				Fig. 2j				Fig. 2k				Fig. 2i
	Blank	PBS	rPOSTN		si NC	si Postn			si NC	si Postn			si NC	si Postn		Sirius Red staining	si NC	si Postn	Masson staining	si NC	si Postn
Tnmd	7	19	34		96	65		Ratio (%)	30.34	15.1		Ratio (%)	37.53	65.4			31.52	18.86		27.6	16.22
	6	14	40		104	43			24.71	11.18			42.49	70.01			36.48	21.31		19.5	12.27
	4	16	29		87	52			22.26	18.42			45.48	59.23			28.74	15.59		19.71	9.33
One-way ANOVA with Tukey’s post hoc test					75	58			20.39	13.43			39.41	58.21			26.56	13.41		23.42	8.34
Blank vs. PBS	P=0.0257	PBS vs. rPOSTN	P=0.0021		Two-tailed Student’s t-test				Two-tailed Student’s t-test				Two-tailed Student’s t-test				Two-tailed Student’s t-test			Two-tailed Student’s t-test
					P=0.0036				P=0.0096				P=0.0005				P=0.0027			P=0.0055
Mkx	4	22	43
	8	25	34
	4	27	45
One-way ANOVA with Tukey’s post hoc test
Blank vs. PBS	P=0.0022	PBS vs. rPOSTN	P=0.0059
Tnc	6	15	35
	10	18	27
	7	21	26
One-way ANOVA with Tukey’s post hoc test
Blank vs. PBS	P=0.0273	PBS vs. rPOSTN	P=0.0184
Col1	5	16	45
	10	20	42
	4	14	38
One-way ANOVA with Tukey’s post hoc test
Blank vs. PBS	P=0.0193	PBS vs. rPOSTN	P=0.0002
Fig. 2m
	si NC	si Postn
Tnmd	17	3
	14	6
	18	5
	Two-tailed Student’s t-test
	P=0.0014
Mkx	23	8
	19	6
	25	4
	Two-tailed Student’s t-test
	P=0.0015
Tnc	15	4
	25	7
	14	6
	Two-tailed Student’s t-test
	P=0.0271
Col1	28	5
	19	9
	25	6
	Two-tailed Student’s t-test
	P=0.0040

## Sheet: Figure3
Fig. 3b				Fig. 3e
PBS	rPOSTN		SA-β-gal staining	PBS	rPOSTN		γ-H2AX staining	PBS	rPOSTN
26	90		Ratio(%)	41.21	10.12		Ratio(%)	25.42	12.51
40	77			38.29	13.08			30.14	8.53
50	100			45.13	15.09			21.18	10.19
48	87			37.32	18.53			34.08	14.46
Two-tailed Student’s t-test				Two-tailed Student’s t-test				Two-tailed Student’s t-test
P=0.0006				P<0.0001				P=0.0019
Fig. 3g				Fig. 3h
PBS	rPOSTN				PBS	rPOSTN
21.23	48.08		Ratio(%)	Tnmd	16.61	72.19	Two-tailed Student’s t-test
10.62	39.37				12.28	64.32	P<0.0001
18.48	42.43				11.91	55.1
12.5	33.4				10.94	60.11
Two-tailed Student’s t-test				Tnc	33.11	46.08	Two-tailed Student’s t-test
P=0.0007					22.37	50.12	P=0.0012
					21.32	41.73
					29.31	44.22
				Col1	50.09	80.81	Two-tailed Student’s t-test
					43.73	84.32	P=0.0001
					56.21	88.08
					49.27	75.29
				Mkx	28.51	79.11	Two-tailed Student’s t-test
					17.63	62.78	P=0.0001
					22.42	58.89
					24.31	65.27

## Sheet: Figure4
Fig. 4b									Fig. 4g
	PBS	rPOSTN			PBS	rPOSTN				PBS	rPOSTN
Radius (μm）	78.3	210.3		Number	5	25			Aspect ratio	1.21	5.74
	45.1	149.8			7	20				1.5	4.56
	52.9	169.7			4	34				1.76	6.34
	43.4	185.3			8	29				2.49	7.12
	Two-tailed Student’s t-test				Two-tailed Student’s t-test				Two-tailed Student’s t-test
	P=0.0002				P=0.0005				P=0.0004

## Sheet: Figure5
Fig. 5c				Fig. 5h
	RCF	ACF			PBS	rPOSTN
Aspect ratio	4.52	9.25		Weight (mg)	35.6	87.4
	3.45	7.65			29.2	76.3
	2.78	10.2			45.6	54.2
	5.43	12.21			24.5	90.2
	Two-tailed Student’s t-test				48.7	84.2
	P=0.0021				Two-tailed Student’s t-test
					P=0.0008
Fig. 5k
Tnc	PBS	rPOSTN		Col1	PBS	rPOSTN
Ratio(%)	1.57	20.34		Ratio(%)	7.43	25.4333
	4.56	27.432			8.32	30.331
	10.21	16.32			9.322	19.3131
	3.24	18.43			5.443	18.43
	6.423	24.32			3.232	27.322
	Two-tailed Student’s t-test				Two-tailed Student’s t-test
	P=0.0002				P=0.0001

## Sheet: Figure6
Fig. 6c					Fig. 6d
CD146+Sox2+	Defect	ACF	ACF-rp		Tnc+	Defect	ACF	ACF-rp
Ratio (%)	0.43434	13.333	30.312		Ratio (%)	0.976	10.941	13.493
	1.22323	17.742	35.346			1.567	15.421	18.356
	2.21313	10.431	25.463			4.123	9.143	23.932
	4.3223	20.1242	32.124			0.885	14.521	15.876
	1.32323	11.213	27.6442			3.5678	11.453	19.202
One-way ANOVA with Tukey’s post hoc test					One-way ANOVA with Tukey’s post hoc test
Defect vs. ACF	P=0.0002	ACF vs. ACF-rp	P<0.0001		Defect vs. ACF	P=0.0003	ACF vs. ACF-rp	P=0.0175
CD146+Oct4+	Defect	ACF	ACF-rp		Tnmd+	Defect	ACF	ACF-rp
Ratio (%)	0.034	16.453	29.612		Ratio (%)	3.567	18.341	27.843
	0.073	20.345	34.321			6.543	15.421	23.018
	0.0001	24.31	26.543			7.435	12.865	18.934
	0.001	10.344	24.521			2.455	14.213	20.967
	0.025	17.451	35.431			8.213	10.341	21.979
One-way ANOVA with Tukey’s post hoc test					One-way ANOVA with Tukey’s post hoc test
Defect vs. ACF	P<0.0001	ACF vs. ACF-rp	P=0.0012		Defect vs. ACF	P=0.0016	ACF vs. ACF-rp	P=0.0021
Fig. 6e
	ACF	ACF-rp	Normal
Circularity	0.749767	0.854721	0.882335
	0.766052	0.823448	0.893486
	0.812311	0.866083	0.915318
Two-tailed Student’s t-test
ACF vs. ACF-rp	P=0.0336
ACF-rp vs. Normal	P=0.0378

## Sheet: Figure7
Fig. 7a								Fig. 7c
AFI	Defect	ACF	ACF-rp						Defect	ACF	ACF-rp	Normal
1 week	-93.2	-88.5	-87.2	One-way ANOVA with Tukey’s post hoc test				Failure force (N)	38.036	45.8324	50.8323	78.404	Two-tailed Student’s t-test
	-91.5	-89.4	-88.4	Defect vs. ACF	P=0.0246				30.1041	40.8992	53.9534	132.254	Defect vs. ACF	P=0.0023
	-94.5	-90.5	-89.4	ACF vs. ACF-rp	P=0.243				22.1242	45.1213	58.3229	85.7709	ACF vs. ACF-rp	P=0.0059
	-95.5	-92.5	-88.5						27.4333	39.4234	71.3223	80.3232	ACF-rp vs. Normal	P=0.0174
									18.4235	50.3123	63.3232	82.3234
4 week	-56.2	-36.4	-19.3	One-way ANOVA with Tukey’s post hoc test
	-50.2	-30.6	-17.6	Defect vs. ACF	P<0.0001			Stress at failure (MPa)	2.50276	5.05063	10.6548	19.359	Two-tailed Student’s t-test
	-57.2	-35.2	-23.2	ACF vs. ACF-rp	P=0.0016				1.66499	4.72686	9.90742	27.4385	Defect vs. ACF	P=0.0001
	-61.3	-29.7	-13.4						1.54238	5.29916	12.6117	24.7893	ACF vs. ACF-rp	P=0.0003
									1.01233	6.42232	13.8944	20.1216	ACF-rp vs. Normal	P=0.0004
8 week	-55.3	-27.3	-15.6	One-way ANOVA with Tukey’s post hoc test					2.34232	7.34224	15.4322	22.4454
	-42.3	-28.4	-14.2	Defect vs. ACF	P<0.0001
	-47.4	-26.4	-19.3	ACF vs. ACF-rp	P=0.0074			Modulus (MPa)	7.9085	23.2131	56.5828	82.8949	Two-tailed Student’s t-test
	-48.7	-22.9	-10.8						13.3258	34.4558	48.3131	92.4436	Defect vs. ACF	P<0.0001
									9.3455	32.1213	40.352	76.636	ACF vs. ACF-rp	P=0.0013
									10.2133	36.4232	51.9831	88.8883	ACF-rp vs. Normal	P<0.0001
									7.31311	30.3441	61.2983	84.3877
Fig. 7e								Fig. 7f
	Defect	ACF	ACF-rp	Normal					Defect	ACF	ACF-rp	Normal
Young's Modulus (MPa)	560.21	680.91	780.91	920.4				BMD (mg.cm-3)	67.81	98.91	115.32	142.57	One-way ANOVA with Tukey’s post hoc test
	478.53	643.46	820.99	883.45					78.94	101.38	116.68	130.38	Defect vs. ACF	P=0.0004
	524.2	620.14	884.53	954.32					86.38	104.53	122.29	125.41	ACF vs. ACF-rp	P=0.0053
	514.4	698.43	760.22	845.3					60.33	94.2	114.21	137.32	ACF-rp vs. Normal	P=0.0182
	One-way ANOVA with Tukey’s post hoc test								58.32	90.41	125.23	146.4
	Defect vs. ACF	P=0.0030
	ACF vs. ACF-rp	P=0.0018						BV/TV (%)	10.23	27.32	40.28	46.22	One-way ANOVA with Tukey’s post hoc test
	ACF-rp vs. Normal	P=0.0567							13.23	28.22	31.34	49.42	Defect vs. ACF	P<0.0001
									7.21	24.52	34.53	42.3	ACF vs. ACF-rp	P=0.0012
									9.534	30.331	36.424	50.3131	ACF-rp vs. Normal	P=0.0011
									14.3113	21.2323	39.311	44.311

## Sheet: Supplementary figure2
Suppl Fig. 2d					Suppl Fig. 2h
Alizarin Red S	Blank	PBS	rPOSTN		Alizarin Red S	si NC	si Postn
Ratio (%)	0.31	34.48	70.31		Ratio (%)	51.32	26.47
	1.24	45.23	59.82			42.31	8.52
	0.19	49.16	56.38			39.5	17.83
	2.3	39.24	60.21			47.08	22.37
One-way ANOVA with Tukey’s post hoc test						43.09	20.39
Blank vs. PBS	P<0.0001					Two-tailed Student’s t-test
PBS vs. rPOSTN	P=0.0011					P=0.0001

## Sheet: Supplementary figure3
Suppl Fig. 3c					Suppl Fig. 3d
DMSO	LY294002				DMSO	LY294002
99	45				36.52	20.21
107	61				30.53	10.39
89	49				39.76	17.43
78	40				26.48	16.47
Two-tailed Student’s t-test					Two-tailed Student’s t-test
P=0.0012					P=0.0032
Suppl Fig. 3h					Suppl Fig. 3i
DMSO	LY294002				DMSO	LY294002
63	30				34.53	12.12
59	25				29.62	9.39
48	38				22.57	13.08
45	36				26.21	10.13
Two-tailed Student’s t-test					Two-tailed Student’s t-test
P=0.0062					P=0.0007

## Sheet: Supplementary figure4
Suppl Fig. 4b							Suppl Fig. 4f				Suppl Fig. 4g
Day	Accumulated release of rPOSTN (%)							PBS	rPOSTN			PBS	rPOSTN
Day 0	0	0	0	0			Col1	75	142		Scx	2	10
Day 1	15.3	16.2	14.9	11				85	123			2	9
Day 2	24.1	25.9	23.4	21.7				92	152			3	15
Day 3	36.5	31.5	33.2	32.8				71	130			1	8
Day 5	54.4	51.2	50.8	53.9				Two-tailed Student’s t-test				Two-tailed Student’s t-test
Day 7	63.4	65.6	61.9	63.5				P=0.0004				P=0.0019
Day 10	68.9	72.3	71.2	73.2
Day 14	72.4	75.1	77.2	74.3			Tnmd	76	156		Tnmd	14	45
Day 18	78.1	75.3	77.4	74.7				69	139			18	40
Day 22	78.3	74.5	78.3	79.2				89	162			10	52
Day 26	79.4	76.6	78.8	80.9				60	145			13	39
Day 30	80.3	79.4	76.9	82.6				Two-tailed Student’s t-test				Two-tailed Student’s t-test
								P<0.0001				P=0.0001
											Ki67+ cells / Tnmd+ cells (%)	13.12	30.28
												18.73	48.63
												10.28	24.49
Suppl Fig. 4h												8.74	42.38
	PBS	rPOSTN					Suppl Fig. 4i					Two-tailed Student’s t-test
Tnmd	24	40						PBS	rPOSTN			P=0.0071
	20	35					Tnc	9	45
	19	43						19	51
	30	37						10	35
	Two-tailed Student’s t-test							13	54
	P=0.0023							Two-tailed Student’s t-test
								P=0.0004
Ki67+ cells / Tnmd+ cells (%)	7.21	45.43
	0	41.23					Ki67+ cells / Tnc+ cells (%)	22.31	65.43
	0	37.37						29.77	69.23
	13.22	36.46						20.09	60.51
	Two-tailed Student’s t-test							32.08	72.14
	P<0.0001							Two-tailed Student’s t-test
								P<0.0001

[truncated: 6 more sheets: Supplementary figure5, Supplementary figure6, Supplementary figure7, Supplementary figure8, Supplementary table1, Supplementary table2]
